# Supplementary material for: Association analysis of ILVBL gene polymorphisms with aspirin-exacerbated respiratory disease in asthma
Source: BMC Pulm Med. 2017 Dec 16;17:210. doi: 10.1186/s12890-017-0556-6 (PMC5732499; doi:10.1186/s12890-017-0556-6)
Supplement: Additional file 1: Table S1. — Hardy-Weinberg Equilibrium of SNPs and haplotypes in ILVBL gene. (XLS 27 kb) [file 12890_2017_556_MOESM1_ESM.xls]

## Sheet: Suppl Table 1
Supplementary Table S1. Hardy-Weinberg Equilibrium of SNPs and haplotypes in ILVBL gene
Locus	Diag	No. of subjects with each genotype			c2	HWE P
		RR	CR	CC
rs2074267	AERD	20	61	60	0.491204	0.483391
	ATA	153	517	325	5.04492	0.0246983
rs4141356	AERD	31	64	46	0.943628	0.331347
	ATA	140	473	382	0.110343	0.739754
rs718100	AERD	30	61	50	1.92968	0.164793
	ATA	116	452	427	0.0475597	0.827365
rs2074265	AERD	30	62	49	1.53396	0.215519
	ATA	119	454	422	0.0339146	0.853889
rs2240299	AERD	7	54	80	0.304276	0.581214
	ATA	131	438	425	1.16423	0.280591
rs7507755	AERD	7	54	80	0.304276	0.581214
	ATA	131	438	426	1.20158	0.273006
rs1468198	AERD	22	68	51	0.00719388	0.932407
	ATA	279	483	230	0.563228	0.452962
rs2074261	AERD	22	63	56	0.369839	0.543092
	ATA	263	469	262	3.15482	0.0757029
rs13301	AERD	22	65	54	0.110127	0.739999
	ATA	265	468	261	3.38254	0.0658906
		No. of subjects with each haplotype			c2	HWE P
		+/+	−/+	−/−
BL1ht1	AERD	16	57	68	0.581401	0.445764
	ATA	119	498	376	5.59016	0.0180617
BL1ht3	AERD	9	44	88	1.1503	0.283486
	ATA	57	367	569	0.0465612	0.829159
BL1ht4	AERD	0	9	132	0.153242	0.695456
	ATA	1	71	921	0.0937634	0.759446
BL2ht3	AERD	3	32	106	0.100873	0.750784
	ATA	19	253	723	0.334197	0.563198
BL2ht4	AERD	0	6	135	0.0666352	0.796301
	ATA	1	54	940	0.0604253	0.805825
R, rare allele; C, common allele; ATA, aspirin tolerant asthmatics; AERD, aspirin-exacerbated respiratory disease; HWE, Hardy-Weinberg Equilibrium
